# Supplementary material for: Reproducibility and Concurrent Validity of Manual Palpation with Rehabilitative Ultrasound Imaging for Assessing Deep Abdominal Muscle Activity: Analysis with Preferential Ratios
Source: Diagnostics (Basel). 2021 Feb 13;11(2):298. doi: 10.3390/diagnostics11020298 (PMC7918832; doi:10.3390/diagnostics11020298)
Supplement: Supplementary file 1 [file diagnostics-11-00298-s001.zip]

Archive with 1 entries (1 files):
- diagnostics-1051607-supplementary.MOV
